# Supplementary material for: Posttranslational Modification of Human Cytochrome CYP4F11 by 4-Hydroxynonenal Impairs ω-Hydroxylation in Malaria Pigment Hemozoin-Fed Monocytes: The Role in Malaria Immunosuppression
Source: Int J Mol Sci. 2023 Jun 16;24(12):10232. doi: 10.3390/ijms241210232 (PMC10299294; doi:10.3390/ijms241210232)
Supplement: Supplementary file 1 [file ijms-24-10232-s001.zip]

Archive with 1 entries (1 files):
- ijms-2422999-supplementary.pdf
